# Supplementary material for: Assessing the Methylation Status of Two Potential Key Factors Involved in Cervical Oncogenesis
Source: Reports (MDPI). 2024 Aug 18;7(3):71. doi: 10.3390/reports7030071 (PMC12225293; doi:10.3390/reports7030071)
Supplement: Supplementary file 1 [file reports-07-00071-s001.zip]

Archive with 1 entries (1 files):
- reports-3105043-supplementary.pdf
